# Supplementary material for: Covalent narlaprevir- and boceprevir-derived hybrid inhibitors of SARS-CoV-2 main protease
Source: Nat Commun. 2022 Apr 27;13:2268. doi: 10.1038/s41467-022-29915-z (PMC9046211; doi:10.1038/s41467-022-29915-z)
Supplement: Supplementary file 4 — Source Data [file 41467_2022_29915_MOESM4_ESM.xlsx]

## Sheet: Figure 1a
Figure 1a	anti-FOXO

## Sheet: Figure 5d
Normalized data
		Log	BBH-1	BBH-1+PZ	BBH-1+CoV-2	BBH-1+PZ+CoV-2
		1	93.96	82.1	22.3	95.01
		0.69897	91.2	81.84	23.53	88.15
		0.39794	90.3	92.49	20.73	73.1
		0.09691	97.73	97.38	28.68	22.18
		-0.20412	97.16	100.46	32.26	21.79
		-0.50515	97.78	95.82	22.04	25.62
		-0.80618	97.25	118.5	14.83	11.08
		Log10(uM)	NBH-2	NBH-2+PZ	NBH-2+CoV-2	NBH-2+PZ+CoV-2
		1	92.91	97.13	20.43	90.47
		0.69897	93.86	88.48	26.15	96.34
		0.39794	94.48	94.81	31.44	60.06
		0.09691	96.43	95.02	31.7	18.03
		-0.20412	98.92	99.99	24.19	16.39
		-0.50515	99.7	97.44	23.97	21.39
		-0.80618	96.16	94	13.97	15.62
		Log10(uM)	BBH-2	BBH-2+PZ	BBH-2+CoV-2	BBH-2+PZ+CoV-2
		1	92.99	100.23	19.57	105.19
		0.69897	92.07	87.65	27.43	90.95
		0.39794	95.55	91.98	23.53	96.25
		0.09691	97.23	99.62	28.6	53.57
		-0.20412	101.87	100.1	29.54	23.12
		-0.50515	95.42	97.14	24.01	22.78
		-0.80618	96.41	87.21	21.52	16.97
		Log10(uM)	PF-07321332	PF-07321332+CoV-2	PF-07321332+PZ+CoV-2
		1	94.29	96.32	100.99
		0.69897	93.25	89.96	90.86
		0.39794	100.28	81.02	99.58
		0.09691	97.01	46.15	110.96
		-0.20412	96.7	37.34	103.97
		-0.50515	95.99	29.65	30.75
		-0.80618	124.88	24.1	16.93

## Sheet: Supplementary Fig. 4
Fig. S4	X	Y	fit	Fig. S4	X	Y	fit	Fig. S4	X	Y	fit
BBH-2	0.02792	--	-8634.95	NBH-2	0.01889	--	-8749.26	PF-07321332	0.02241	--	-10749.8
	0.16126	-8900.46	-8633.04		0.10912	-8773.12	-8747.95		0.12944	-11007.7	-10749
	0.29583	-8637.17	-8628.28		0.20018	-8600.85	-8744.88		0.23745	-10732.9	-10747
	0.43163	-8650.17	-8619.98		0.29207	-9362.6	-8740.2		0.34645	-10722.9	-10743.5
	0.56865	-8457.28	-8604.56		0.38479	-9030.31	-8733.39		0.45644	-10920.8	-10738.3
	0.70691	-8408.54	-8570.09		0.47834	-8306.12	-8723.44		0.56741	-10811.3	-10730.4
	0.84639	-8451.62	-8453.89		0.57272	-9165.48	-8708.23		0.67937	-10237.4	-10717.3
	0.9871	-7354.9	-7350.89		0.66794	-7952.09	-8682.65		0.79231	-10775.2	-10689.8
	1.12904	-1736.39	-1730.99		0.76399	-8464.95	-8631.52		0.90624	-10494	-10584.1
	1.27221	-85.0929	-202.342		0.86086	-8662.06	-8492.28		1.02116	-7994.64	-7999.63
	1.41661	-207.186	-67.291		0.95857	-7645.58	-7799.15		1.13706	-622.167	-577.354
	1.56223	-102.418	-32.4753		1.05711	-3886.42	-3793.63		1.25395	435.619	-73.0965
	1.70909	47.2317	-18.4471		1.15648	-393.15	-638.748		1.37183	14.1149	-25.9859
	1.85717	25.06	-11.3382		1.25668	10.9882	-184.168		1.49069	-0.31274	-11.9576
	2.00648	-149.02	-7.17116		1.35772	-1055.99	-82.5572		1.61053	-114.143	-5.7375
	2.15702	64.6933	-4.45852		1.45958	779.396	-45.0355		1.73137	-228.054	-2.28816
	2.30878	-200.04	-2.54221		1.56228	320.081	-27.063		1.85318	156.849	-0.05749
	2.46178	494.28	-1.0948		1.6658	-415.585	-16.9636		1.97599	-169.025	1.56159
	2.616	376.327	0.06133		1.77016	--	-10.6205		2.09978	-135.762	2.84609
	2.77145	-305.739	1.0292		1.87535	-316.857	-6.28552		2.22455	35.5161	3.93685
